# Supplementary material for: Active Protein Network Analysis Reveals Coordinated Modules and Critical Proteins Involving Extracellular Electron Transfer Process
Source: Genes (Basel). 2025 May 27;16(6):644. doi: 10.3390/genes16060644 (PMC12191902; doi:10.3390/genes16060644)
Supplement: Supplementary file 1 [file genes-16-00644-s001.zip]

Archive with 2 entries (2 files):
- Supp1.cys
- Supp2.xlsx
