# Supplementary material for: Active Protein Network Analysis Reveals Coordinated Modules and Critical Proteins Involving Extracellular Electron Transfer Process
Source: Genes (Basel). 2025 May 27;16(6):644. doi: 10.3390/genes16060644 (PMC12191902; doi:10.3390/genes16060644)
Supplement: Supplementary file 1 [file genes-16-00644-s001.zip › Supp2.xlsx]

## Sheet: Sheet1
Supplementary Table S1. Functional annotation and module classification (G1–G5) of proteins in the network shown in Figure 2. Note: the grouping is mainly based on the positions of the proteins in the network shown in Figure 2.
Group	Protein	Protein Name
(G1) Translation Proteins	SO_0004	Membrane protein insertase YidC
(G1) Translation Proteins	SO_0007	Large ribosomal subunit protein bL34
(G1) Translation Proteins	SO_0217	Elongation factor Tu 1
(G1) Translation Proteins	SO_0218	Protein translocase subunit SecE
(G1) Translation Proteins	SO_0219	Transcription termination/antitermination protein NusG
(G1) Translation Proteins	SO_0220	Large ribosomal subunit protein uL11
(G1) Translation Proteins	SO_0221	Large ribosomal subunit protein uL1
(G1) Translation Proteins	SO_0222	Large ribosomal subunit protein uL10
(G1) Translation Proteins	SO_0223	Large ribosomal subunit protein bL12
(G1) Translation Proteins	SO_0224	DNA-directed RNA polymerase subunit beta
(G1) Translation Proteins	SO_0225	DNA-directed RNA polymerase subunit beta'
(G1) Translation Proteins	SO_0226	Small ribosomal subunit protein uS12
(G1) Translation Proteins	SO_0227	Small ribosomal subunit protein uS7
(G1) Translation Proteins	SO_0228	Elongation factor G 1
(G1) Translation Proteins	SO_0229	Elongation factor Tu 2
(G1) Translation Proteins	SO_0230	Small ribosomal subunit protein uS10
(G1) Translation Proteins	SO_0231	Large ribosomal subunit protein uL3
(G1) Translation Proteins	SO_0232	Large ribosomal subunit protein uL4
(G1) Translation Proteins	SO_0233	Large ribosomal subunit protein uL23
(G1) Translation Proteins	SO_0234	Large ribosomal subunit protein uL2
(G1) Translation Proteins	SO_0235	Small ribosomal subunit protein uS19
(G1) Translation Proteins	SO_0236	Large ribosomal subunit protein uL22
(G1) Translation Proteins	SO_0237	Small ribosomal subunit protein uS3
(G1) Translation Proteins	SO_0238	Large ribosomal subunit protein uL16
(G1) Translation Proteins	SO_0239	Large ribosomal subunit protein uL29
(G1) Translation Proteins	SO_0240	Small ribosomal subunit protein uS17
(G1) Translation Proteins	SO_0241	Large ribosomal subunit protein uL14
(G1) Translation Proteins	SO_0242	Large ribosomal subunit protein uL24
(G1) Translation Proteins	SO_0243	Large ribosomal subunit protein uL5
(G1) Translation Proteins	SO_0244	Small ribosomal subunit protein uS14
(G1) Translation Proteins	SO_0245	Small ribosomal subunit protein uS8
(G1) Translation Proteins	SO_0246	Large ribosomal subunit protein uL6
(G1) Translation Proteins	SO_0247	Large ribosomal subunit protein uL18
(G1) Translation Proteins	SO_0248	Small ribosomal subunit protein uS5
(G1) Translation Proteins	SO_0249	Large ribosomal subunit protein uL30
(G1) Translation Proteins	SO_0250	Large ribosomal subunit protein uL15
(G1) Translation Proteins	SO_0251	Protein translocase subunit SecY
(G1) Translation Proteins	SO_0252	Large ribosomal subunit protein bL36
(G1) Translation Proteins	SO_0253	Small ribosomal subunit protein uS13
(G1) Translation Proteins	SO_0254	Small ribosomal subunit protein uS11
(G1) Translation Proteins	SO_0255	Small ribosomal subunit protein uS4
(G1) Translation Proteins	SO_0257	Large ribosomal subunit protein bL17
(G1) Translation Proteins	SO_0610	Ubiquinol-cytochrome c reductase cytochrome c1 subunit PetC
(G1) Translation Proteins	SO_0842	Elongation factor G 2
(G1) Translation Proteins	SO_0991	Peptide chain release factor 2
(G1) Translation Proteins	SO_0992	Lysine--tRNA ligase
(G1) Translation Proteins	SO_1126	Chaperone protein DnaK
(G1) Translation Proteins	SO_1170	Ribosomal silencing factor RsfS
(G1) Translation Proteins	SO_1185	Ribosome-binding ATPase YchF
(G1) Translation Proteins	SO_1196	Ribosomal RNA large subunit methyltransferase E
(G1) Translation Proteins	SO_1201	Protein-export membrane protein SecG
(G1) Translation Proteins	SO_1204	Translation initiation factor IF-2
(G1) Translation Proteins	SO_1206	tRNA pseudouridine synthase B
(G1) Translation Proteins	SO_1207	Small ribosomal subunit protein uS15
(G1) Translation Proteins	SO_1288	Small ribosomal subunit protein bS21
(G1) Translation Proteins	SO_1346	Elongation factor 4
(G1) Translation Proteins	SO_1348	Ribonuclease 3
(G1) Translation Proteins	SO_1357	Small ribosomal subunit protein bS16
(G1) Translation Proteins	SO_1358	Ribosome maturation factor RimM
(G1) Translation Proteins	SO_1360	Large ribosomal subunit protein bL19
(G1) Translation Proteins	SO_1473	SsrA-binding protein
(G1) Translation Proteins	SO_1629	Small ribosomal subunit protein uS2
(G1) Translation Proteins	SO_1630	Elongation factor Ts
(G1) Translation Proteins	SO_1632	Ribosome-recycling factor
(G1) Translation Proteins	SO_1786	Glutamine--tRNA ligase
(G1) Translation Proteins	SO_1793	Trigger factor
(G1) Translation Proteins	SO_2018	Adenylate kinase
(G1) Translation Proteins	SO_2085	Phenylalanine--tRNA ligase alpha subunit
(G1) Translation Proteins	SO_2086	Phenylalanine--tRNA ligase beta subunit
(G1) Translation Proteins	SO_2087	Integration host factor subunit alpha
(G1) Translation Proteins	SO_2112	Large ribosomal subunit protein bL25
(G1) Translation Proteins	SO_2299	Threonine--tRNA ligase
(G1) Translation Proteins	SO_2300	Translation initiation factor IF-3
(G1) Translation Proteins	SO_2301	Large ribosomal subunit protein bL35
(G1) Translation Proteins	SO_2302	Large ribosomal subunit protein bL20
(G1) Translation Proteins	SO_2328	Elongation factor P
(G1) Translation Proteins	SO_2401	Integration host factor subunit beta
(G1) Translation Proteins	SO_2402	30S ribosomal protein S1
(G1) Translation Proteins	SO_2625	Translation initiation factor IF-1
(G1) Translation Proteins	SO_2881	Superoxide dismutase
(G1) Translation Proteins	SO_3130	Glutamate--tRNA ligase
(G1) Translation Proteins	SO_3308	GTPase Der
(G1) Translation Proteins	SO_3440	Enolase
(G1) Translation Proteins	SO_3441	CTP synthase
(G1) Translation Proteins	SO_3537	Small ribosomal subunit protein bS20
(G1) Translation Proteins	SO_3649	GTPase Obg
(G1) Translation Proteins	SO_3651	Large ribosomal subunit protein bL27
(G1) Translation Proteins	SO_3652	Large ribosomal subunit protein bL21
(G1) Translation Proteins	SO_3833	Peptide chain release factor 1
(G1) Translation Proteins	SO_3927	Large ribosomal subunit protein bL9
(G1) Translation Proteins	SO_3928	Small ribosomal subunit protein bS18
(G1) Translation Proteins	SO_3929	Primosomal replication protein N
(G1) Translation Proteins	SO_3930	Small ribosomal subunit protein bS6[...]
(G1) Translation Proteins	SO_3939	Small ribosomal subunit protein uS9
(G1) Translation Proteins	SO_3940	Large ribosomal subunit protein uL13[...]
(G1) Translation Proteins	SO_4120	Large ribosomal subunit protein bL31
(G1) Translation Proteins	SO_4227	Ribosomal RNA small subunit methyltransferase H
(G1) Translation Proteins	SO_4246	Large ribosomal subunit protein bL33
(G1) Translation Proteins	SO_4247	Large ribosomal subunit protein bL28
(G1) Translation Proteins	SO_4669	DNA polymerase I
(G1) Translation Proteins	SO_4746	ATP synthase epsilon chain
(G1) Translation Proteins	SO_4749	ATP synthase subunit alpha
(G2) Transcriptional Regulation	SO_0256	DNA-directed RNA polymerase subunit alpha
(G2) Transcriptional Regulation	SO_0360	DNA-directed RNA polymerase subunit omega
(G2) Transcriptional Regulation	SO_0405	Transcription termination factor Rho
(G2) Transcriptional Regulation	SO_0603	RNA-binding protein Hfq
(G2) Transcriptional Regulation	SO_0611	Transcpriptional activator SspA
(G2) Transcriptional Regulation	SO_0624	cAMP-responsive regulator of catabolite repression Crp
(G2) Transcriptional Regulation	SO_1191	Transcription elongation factor GreA
(G2) Transcriptional Regulation	SO_3465	Transcription antitermination protein NusB
(G2) Transcriptional Regulation	SO_3961	RNA polymerase sigma-54 factor
(G2) Transcriptional Regulation	SO_4583	RNA polymerase sigma factor RpoH
(G3) Energy and Metabolism	SO_0970	Fumarate reductase (cytochrome)
(G3) Energy and Metabolism	SO_1197	ATP-dependent zinc metalloprotease FtsH
(G3) Energy and Metabolism	SO_1926	Citrate synthase
(G3) Energy and Metabolism	SO_1933	Succinate--CoA ligase [ADP-forming] subunit alpha
(G3) Energy and Metabolism	SO_3284	Protein YbgT
(G3) Energy and Metabolism	SO_3285	Cytochrome d ubiquinol oxidase subunit II CydB
(G3) Energy and Metabolism	SO_4747	ATP synthase subunit beta
(G3) Energy and Metabolism	SO_4751	ATP synthase subunit b
(G3) Energy and Metabolism	SO_4752	ATP synthase subunit c
(G3) Energy and Metabolism	SO_4753	ATP synthase subunit a
(G4) Energy and Metabolism	SO_0359	guanosine-3',5'-bis(diphosphate) 3'-diphosphatase
(G4) Energy and Metabolism	SO_0608	Ubiquinol-cytochrome c reductase iron-sulfur subunit
(G4) Energy and Metabolism	SO_1014	NADH-quinone oxidoreductase subunit I
(G4) Energy and Metabolism	SO_1018	NADH-quinone oxidoreductase subunit E
(G4) Energy and Metabolism	SO_1019	NADH-quinone oxidoreductase subunit C/D
(G4) Energy and Metabolism	SO_1020	NADH-quinone oxidoreductase subunit B
(G4) Energy and Metabolism	SO_1640	3-hydroxyacyl-[acyl-carrier-protein] dehydratase FabZ
(G4) Energy and Metabolism	SO_1856	3-hydroxydecanoyl-[acyl-carrier-protein] dehydratase
(G4) Energy and Metabolism	SO_2635	Adenylosuccinate lyase
(G4) Energy and Metabolism	SO_2774	3-oxoacyl-[acyl-carrier-protein] synthase 2
(G4) Energy and Metabolism	SO_2775	Acyl carrier protein
(G4) Energy and Metabolism	SO_2776	3-oxoacyl-[acyl-carrier-protein] reductase
(G4) Energy and Metabolism	SO_2777	Malonyl CoA-acyl carrier protein transacylase
(G4) Energy and Metabolism	SO_3072	3-oxoacyl-[acyl-carrier-protein] synthase 1
(G4) Energy and Metabolism	SO_3121	NADH:ubiquinone oxidoreductase intermediate-associated protein 30 domain-containing protein
(G4) Energy and Metabolism	SO_3455	GTP pyrophosphokinase
(G4) Energy and Metabolism	SO_4748	ATP synthase gamma chain
(G4) Energy and Metabolism	SO_4750	ATP synthase subunit delta
(G5) Flagellar Protein	SO_3212	Flagellar biosynthesis protein FlhF
(G5) Flagellar Protein	SO_3233	Flagellar secretion chaperone FliS
(G5) Flagellar Protein	SO_3235	Flagellar hook-associated protein 2
(G5) Flagellar Protein	SO_3237	Flagellin
(G5) Flagellar Protein	SO_3238	Flagellin
(G5) Flagellar Protein	SO_3239	Flagellar hook-associated protein FlgL
(G5) Flagellar Protein	SO_3240	Flagellar hook-associated protein 1
(G5) Flagellar Protein	SO_3248	Basal-body rod modification protein FlgD
(G5) Flagellar Protein	SO_3250	Flagellar basal body rod protein FlgB
(G5) Flagellar Protein	SO_3254	Negative regulator of flagellin synthesis
(G5) Flagellar Protein	SO_3255	Secretion chaperone for FlgK and FlgL FlgN
EET Pathway	SO_1638	Periplasmic chaperone for outer membrane proteins Skp
EET Pathway	SO_1776	Extracellular iron oxide respiratory system outer membrane component MtrB
EET Pathway	SO_1777	Extracelllular iron oxide respiratory system periplasmic decaheme cytochrome c component MtrA
EET Pathway	SO_1779	Extracelllular iron oxide respiratory system surface decaheme cytochrome c component OmcA
EET Pathway	SO_3545	Outer membrane porin
EET Pathway	SO_3896	Outer membrane porin Omp35
EET Pathway	SO_4591	Tetraheme c-type cytochrome CymA
Energy Transduction	SO_1825	TonB2 energy transduction system inner membrane component TtpC
Energy Transduction	SO_1827	TonB2 energy transduction system membrane anchored component ExbD
Energy Transduction	SO_1828	Protein TonB
Energy Transduction	SO_1829	Zn-dependent protease associated with TonB2 energy transduction system
G4—G1	SO_2780	Large ribosomal subunit protein bL32
G4—G1	SO_4211	Protein translocase subunit SecA
G5—G2	SO_3210	RNA polymerase sigma factor FliA
